# Supplementary material for: Early Holocene morphological variation in hunter-gatherer hands and feet
Source: PeerJ. 2018 Sep 5;6:e5564. doi: 10.7717/peerj.5564 (PMC6129140; doi:10.7717/peerj.5564)
Supplement: Supplemental Information 1 [file peerj-06-5564-s010.xlsx]

## Sheet: ST1-Shapiro-Wilk
		Shapiro-Wilk	df	Sig.
Capitate	Male	0.966	5	0.85
	Female	0.924	4	0.558
Hamate	Male	0.957	5	0.79
	Female	0.972	4	0.857
Lunate	Male	0.92	5	0.529
	Female	0.819	4	0.142
Scaphoid	Male	0.825	5	0.127
	Female	0.798	4	0.099
Calcaneus	Male	0.902	5	0.42
	Female	0.841	4	0.199
Calcaneus Load Arm	Male	0.99	5	0.98
	Female	0.901	4	0.438
Intermediate Cuneiform	Male	0.969	5	0.868
	Female	0.822	4	0.147
Navicular	Male	0.963	5	0.827
	Female	0.851	4	0.228
Talus	Male	0.743	5	0.025
	Female	0.991	4	0.963
Trochlea	Male	0.927	5	0.577
	Female	0.842	4	0.2

## Sheet: ST2-Descriptive
		n	Mean	Range	Min	Max	SE	SD	Variance
Male	Capitate	28	0.6096	0.33	0.42	0.75	0.01457	0.07711	0.006
	Hamate	21	0.2842	0.28	0.15	0.43	0.01641	0.07519	0.006
	Lunate	27	-0.0772	0.49	-0.21	0.29	0.02239	0.11634	0.014
	Scaphoid	22	0.8644	0.49	0.61	1.11	0.02328	0.10919	0.012
	Calcaneus Load Arm	32	-0.2556	0.27	-0.38	-0.11	0.01238	0.07002	0.005
	Calcaneus	31	1.1542	0.18	1.07	1.25	0.00961	0.0535	0.003
	Intermediate Cuneiform	42	0.0639	0.23	-0.05	0.19	0.00898	0.05819	0.003
	Navicular	40	0.8013	0.25	0.67	0.92	0.00923	0.05839	0.003
	Talus	47	0.2056	0.33	-0.04	0.28	0.00988	0.06776	0.005
	Trochlea	45	0.0123	0.23	-0.09	0.14	0.00826	0.05544	0.003
Female	Capitate	21	0.612	0.41	0.34	0.74	0.02404	0.11017	0.012
	Hamate	14	0.2603	0.31	0.09	0.4	0.02562	0.09584	0.009
	Lunate	20	0.0392	0.63	-0.19	0.44	0.04433	0.19826	0.039
	Scaphoid	19	0.9345	0.4	0.69	1.08	0.02807	0.12235	0.015
	Calcaneus Load Arm	20	-0.2404	0.28	-0.38	-0.1	0.01712	0.07657	0.006
	Calcaneus	20	1.1039	0.29	0.93	1.22	0.01803	0.08064	0.007
	Intermediate Cuneiform	23	0.1007	0.21	-0.01	0.2	0.01329	0.06373	0.004
	Navicular	24	0.8212	0.28	0.67	0.94	0.01346	0.06595	0.004
	Talus	28	0.2125	0.25	0.09	0.34	0.012	0.0635	0.004
	Trochlea	27	0.0223	0.28	-0.09	0.2	0.01394	0.07243	0.005

## Sheet: ST3-DA
									Mixed-Model Results
			Sides		Inds		SxI Int		Sides=DA
	Sex	Var	MS	df	MS	df	MS	df	F	p	Bonferroni Adjustment	alpha
Carpals	Male	Capitate Length	0.019	1	0.163	12	0.163	12	0.116564	0.738695	Carpal by sex, 8 tests each	0.0625
	Male	Capitate Width	0.437	1	1.368	15	0.151	12	2.89404	0.114652	Tarsal by sex, 12 tests each	0.00416
	Male	Hamate Length	6e-06	1	2.041	8	0.398	8	1.50754e-05	0.996997
	Male	Hamate Width	1.741	1	0.68	9	0.451	9	3.86031	0.0810211
	Male	Lunate Length	0.064	1	2.294	12	0.298	12	0.214765	0.651351
	Male	Lunate Width	0.162	1	4.463	12	0.26	12	0.623077	0.445223
	Male	Scaphoid Length	0.006	1	2.183	7	0.17	7	0.0352941	0.856311
	Male	Scaphoid Width	0.083	1	3.211	10	0.405	10	0.204938	0.660427
	Female	Capitate Length	0.007	1	1.608	9	0.054	9	0.12963	0.727121
	Female	Capitate Width	0.00032	1	3.494	9	0.087	9	0.00367816	0.952965
	Female	Hamate Length	0.056	1	4.146	5	1.261	5	0.0444092	0.841413
	Female	Hamate Width	0.484	1	2.49	5	0.29	5	1.66897	0.252885
	Female	Lunate Length	0.116	1	4.903	9	0.219	9	0.52968	0.485243
	Female	Lunate Width	0.032	1	5.786	9	0.089	9	0.359551	0.563545
	Female	Scaphoid Length	0.116	1	2.978	7	0.18	7	0.644444	0.4485
	Female	Scaphoid Width	0.262	1	4.117	9	0.31	9	0.845161	0.381904
Tarsals	Male	Calcaneus Load Arm Length	1.567	1	7.479	10	1.717	10	0.912638	0.361939
	Male	Calcaneus Load Arm Width	0.037	1	26.493	10	4.303	10	0.00859865	0.92795
	Male	Calcaneus Length	0.071	1	12.021	10	1.271	10	0.0558615	0.817932
	Male	Calcaneus Width	0.116	1	2.801	9	0.433	9	0.267898	0.617226
	Male	Intermediate Cuneiform Length	0.105	1	2.461	17	0.111	17	0.945946	0.34439
	Male	Intermediate Cuneiform Width	0.364	1	4.076	17	0.058	17	6.27586	0.0227063
	Male	Navicular Length	0.53	1	4.441	17	0.501	17	1.05788	0.318111
	Male	Navicular Width	0.06	1	4.379	22	0.584	22	0.10274	0.751591
	Male	Talus Lenth	4.347	1	8.191	21	1.12	21	3.88125	0.0621573
	Male	Talus Trochlear Tibia Length	0.089	1	6.732	20	0.404	20	0.220297	0.64389
	Male	Talus Trochlear Tibia Width	0.859	1	5.106	18	0.305	19	2.81639	0.109679
	Male	Talus Width	8.053	1	15.779	21	2.455	21	3.28024	0.0844483
	Female	Calcaneus Load Arm Length	2.22	1	24.339	7	1.407	7	1.57783	0.249372
	Female	Calcaneus Load Arm Width	0.692	1	25.67	6	1.462	6	0.473324	0.517162
	Female	Calcaneus Length	0.84	1	67.84	7	1.195	7	0.702929	0.429497
	Female	Calcaneus Width	0.105	1	27.63	6	0.28	6	0.375	0.562764
	Female	Intermediate Cuneiform Length	0.002	1	2.134	9	0.009	9	0.222222	0.64857
	Female	Intermediate Cuneiform Width	0.007	1	3.021	9	0.046	9	0.152174	0.705538
	Female	Navicular Length	8.06	1	12.337	9	1.672	9	4.82057	0.0557408
	Female	Navicular Width	0.263	1	3.35	10	0.252	10	1.04365	0.331052
	Female	Talus Lenth	0.302	1	8.194	12	1.116	12	0.270609	0.612386
	Female	Talus Trochlear Tibia Length	3.869	1	7.141	12	4.499	12	0.859969	0.372024
	Female	Talus Trochlear Tibia Width	0.285	1	4.051	11	0.577	11	0.493934	0.496782
	Female	Talus Width	7.399	1	5.696	12	3.103	12	2.38447	0.148498

## Sheet: notes
Data	derived from Hoover K. Carpals and Tarsals: Discriminant Functions for the Estimation of Sex. [MA Thesis] Tallahassee: The Florida State University; 1997
Side	Left (1)
	Right (2)
Sex	Male (1)
	Female (2)
Notes	Directional asymmetry data contain fewer variables than logratio because DA requires both left and right sides for analysis
